# Supplementary material for: Deriving the ultrastructure of α-crustacyanin using lower-resolution structural and biophysical methods
Source: J Synchrotron Radiat. 2010 Nov 5;18(Pt 1):79–83. doi: 10.1107/S0909049510034977 (PMC3004261; doi:10.1107/S0909049510034977)
Supplement: Supplementary file 1 [file s-18-00079-sup1.txt]

Iexp_alpha5 with errors
0.0054840 0.92902 0.025986
0.0059870 0.93633 0.025117
0.0064900 0.91806 0.024556
0.0069930 0.97521 0.024162
0.0074950 0.93163 0.023792
0.0079980 0.92824 0.023306
0.0085010 0.91910 0.021234
0.0090040 0.87996 0.019087
0.0095060 0.84473 0.018946
0.010010 0.84029 0.017871
0.010510 0.86273 0.017701
0.011010 0.84081 0.016584
0.011520 0.79436 0.014181
0.012020 0.80637 0.013202
0.012520 0.79332 0.012135
0.013030 0.79358 0.013058
0.013530 0.77636 0.013366
0.014030 0.74165 0.011654
0.014530 0.72704 0.010877
0.015040 0.72390 0.012411
0.015540 0.70355 0.012432
0.016040 0.68841 0.012884
0.016550 0.65292 0.013233
0.017050 0.61978 0.013372
0.017550 0.61300 0.013288
0.018050 0.61117 0.012145
0.018560 0.60856 0.010603
0.019060 0.59108 0.0092093
0.019560 0.56785 0.0069650
0.020060 0.54697 0.0065736
0.020570 0.53314 0.0075652
0.021070 0.51801 0.0088622
0.021570 0.51827 0.0094833
0.022070 0.49661 0.010191
0.022580 0.47286 0.010668
0.023080 0.44598 0.010825
0.023580 0.43789 0.011506
0.024090 0.42876 0.010511
0.024590 0.43372 0.0097051
0.025090 0.39483 0.0080089
0.025590 0.38309 0.0081837
0.026100 0.37526 0.0082698
0.026600 0.36691 0.0084421
0.027100 0.36143 0.0077270
0.027610 0.35386 0.0075209
0.028110 0.32255 0.0078053
0.028610 0.32803 0.0083377
0.029110 0.31446 0.0076461
0.029620 0.30532 0.0075104
0.030120 0.28132 0.0071164
0.030620 0.27557 0.0068659
0.031120 0.27192 0.0064431
0.031630 0.26435 0.0062552
0.032130 0.25647 0.0069102
0.032630 0.24415 0.0065892
0.033140 0.23192 0.0059838
0.033640 0.22644 0.0053706
0.034140 0.22247 0.0043398
0.034640 0.21109 0.0037735
0.035150 0.20501 0.0042276
0.035650 0.20144 0.0035465
0.036150 0.18920 0.0028053
0.036650 0.18124 0.0027505
0.037160 0.18526 0.0037604
0.037660 0.17116 0.0037865
0.038160 0.16273 0.0036900
0.038670 0.15770 0.0042119
0.039170 0.16112 0.0043346
0.039670 0.14611 0.0040110
0.040170 0.14154 0.0045538
0.040680 0.12928 0.0042276
0.041180 0.13476 0.0040632
0.041680 0.12907 0.0033429
0.041800 0.12510 0.0069546
0.044320 0.10603 0.0045146
0.046850 0.088883 0.0028810
0.049370 0.074113 0.0019001
0.051890 0.061508 0.0014139
0.054420 0.051227 0.0013933
0.056940 0.042954 0.0014481
0.059460 0.036508 0.0010016
0.061990 0.031054 0.00080872
0.064510 0.026879 0.00087683
0.067030 0.023972 0.0010284
0.069560 0.021605 0.0011219
0.072080 0.020300 0.0010303
0.074600 0.019462 0.00078967
0.077130 0.018862 0.00055350
0.079650 0.018646 0.00041362
0.082170 0.018518 0.00036169
0.084700 0.018700 0.00042563
0.087220 0.018580 0.00052688
0.089750 0.018473 0.00060569
0.092270 0.018032 0.00061534
0.094790 0.017704 0.00051566
0.097310 0.017176 0.00036169
0.099840 0.016485 0.00023419
0.10240 0.015819 0.00015530
0.10490 0.015089 0.00012751
0.10740 0.014374 0.00011166
0.10990 0.013685 0.00012116
0.11250 0.012949 0.00013361
0.11500 0.012432 0.00012737
0.11750 0.011793 9.9269e-05
0.12000 0.011263 6.0047e-05
0.12260 0.010650 3.5491e-05
0.12510 0.010057 2.5282e-05
0.12760 0.0094442 3.6117e-05
0.13010 0.0089222 3.8987e-05
0.13260 0.0084108 4.2432e-05
0.13520 0.0077192 4.5407e-05
0.13770 0.0072208 4.7834e-05
0.14020 0.0066701 5.0470e-05
0.14270 0.0061247 4.8695e-05
0.14530 0.0056211 4.5329e-05
0.14780 0.0050939 4.5511e-05
0.15030 0.0046164 3.8805e-05
0.15280 0.0041336 3.2176e-05
0.15540 0.0037082 2.0725e-05
0.15790 0.0032985 1.1681e-05
0.16040 0.0029541 1.4499e-05
0.16290 0.0026305 1.8763e-05
0.16540 0.0023666 2.1099e-05
0.16800 0.0020846 2.5089e-05
0.17050 0.0018523 2.5642e-05
0.17300 0.0016970 2.2985e-05
0.17550 0.0015167 2.0157e-05
0.17810 0.0013385 1.5506e-05
0.18060 0.0012273 1.1096e-05
0.18310 0.0010968 1.1519e-05
0.18560 0.00099113 1.6673e-05
0.18820 0.00087500 2.1829e-05
0.19070 0.00077792 2.7166e-05
0.19320 0.00069311 3.0976e-05
0.19570 0.00061352 2.8549e-05
0.19830 0.00053836 2.1571e-05
0.20080 0.00043789 1.6386e-05
0.20330 0.00038622 1.4765e-05
0.20580 0.00033977 1.2445e-05
0.20830 0.00030663 1.1999e-05
0.21090 0.00024181 1.3927e-05
0.21340 0.00023698 1.6668e-05
0.21590 0.00023779 1.6461e-05
0.21840 0.00023760 1.3836e-05
0.22100 0.00022829 1.1521e-05
0.22350 0.00023194 6.5344e-06
0.22600 0.00024102 9.9791e-06
0.22850 0.00024541 1.2813e-05
0.23110 0.00028523 1.4465e-05
0.23360 0.00029671 1.4697e-05
0.23610 0.00034134 1.2667e-05
0.23860 0.00033168 1.2996e-05
0.24110 0.00035360 1.2607e-05
0.24370 0.00036639 1.2897e-05
0.24620 0.00037787 1.0629e-05
0.24870 0.00040866 9.1310e-06
0.25120 0.00039353 1.0626e-05
0.25380 0.00039927 9.6764e-06
0.25630 0.00039196 1.0577e-05
0.25880 0.00038152 9.5929e-06
0.26130 0.00039770 1.1161e-05
0.26390 0.00041127 1.3466e-05
0.26640 0.00037709 1.4254e-05
0.26890 0.00038648 1.5138e-05
0.27140 0.00037370 1.3129e-05
0.27400 0.00039927 1.2203e-05
0.27650 0.00041180 9.4389e-06
0.27900 0.00038961 8.3951e-06
0.28150 0.00040292 8.5386e-06
0.28400 0.00040788 8.0271e-06
0.28660 0.00039483 8.0976e-06
0.28910 0.00038805 9.5407e-06
0.29160 0.00041180 1.1882e-05
0.29410 0.00039901 1.2268e-05
0.29670 0.00040475 1.3225e-05
0.29920 0.00040136 1.2748e-05
0.30170 0.00037187 1.2255e-05
0.30420 0.00034551 1.1224e-05
0.30680 0.00035804 9.2119e-06
0.30930 0.00032959 5.9812e-06
0.31180 0.00030611 4.9843e-06
0.31430 0.00030193 5.8847e-06
0.31680 0.00028392 5.3784e-06
0.31940 0.00026670 5.8690e-06
0.32190 0.00026383 8.0558e-06
0.32440 0.00026514 8.4708e-06
0.32690 0.00024499 9.7912e-06
0.32950 0.00023489 9.8956e-06
0.33200 0.00024285 9.9843e-06
0.33450 0.00023343 1.1584e-05
0.33700 0.00022221 1.1879e-05
0.33960 0.00022356 1.1096e-05
0.34210 0.00024883 1.0050e-05
0.34460 0.00024843 8.7056e-06
0.34710 0.00023891 7.9880e-06
0.34970 0.00023346 5.6498e-06
0.35220 0.00024149 4.5981e-06
0.35470 0.00024277 4.5172e-06
0.35720 0.00024687 6.1848e-06
0.35970 0.00024301 8.4890e-06
0.36230 0.00025292 9.8147e-06
0.36480 0.00023894 1.0574e-05
0.36730 0.00023815 1.2341e-05
0.36980 0.00023372 1.2965e-05
0.37240 0.00022824 1.2145e-05
0.37490 0.00023343 9.5616e-06
0.37740 0.00023773 8.3194e-06
0.37990 0.00024076 7.2808e-06
0.38250 0.00023575 7.5026e-06
0.38500 0.00022826 7.7636e-06
0.38750 0.00022077 7.5522e-06
0.39000 0.00023914 8.5099e-06
0.39250 0.00023515 1.0438e-05
0.39510 0.00023588 1.1399e-05
0.39760 0.00023682 1.1185e-05
0.40010 0.00022505 1.0558e-05
0.40260 0.00020514 9.4076e-06
0.40520 0.00021908 9.0997e-06
0.40770 0.00020553 9.3998e-06
0.41020 0.00019927 7.9828e-06
0.41270 0.00019021 7.3539e-06
0.41530 0.00018854 7.3356e-06
0.41780 0.00017015 7.1086e-06
0.42030 0.00016117 7.0668e-06
0.42280 0.00014298 6.9650e-06
0.42530 0.00015344 6.3335e-06
0.42790 0.00013862 5.4880e-06
0.43040 0.00013346 7.7140e-06
0.43290 0.00014687 8.4421e-06
0.43540 0.00013502 8.1628e-06
0.43800 0.00013301 8.7317e-06
0.44050 0.00012975 6.7876e-06
0.44300 0.00014982 7.8210e-06
0.44550 0.00014645 8.3794e-06
0.44810 0.00016140 8.2203e-06
0.45060 0.00015879 8.4812e-06
0.45310 0.00018946 9.5407e-06
0.45560 0.00017419 1.0652e-05
0.45820 0.00018620 1.0287e-05
0.46070 0.00018559 8.7448e-06
0.46320 0.00017617 6.4692e-06
0.46570 0.00018507 4.8852e-06
0.46820 0.00018492 5.2557e-06
0.47080 0.00019003 4.0266e-06
0.47330 0.00018061 3.3638e-06
0.47580 0.00019298 4.3580e-06
0.47830 0.00018985 4.9713e-06
0.48090 0.00018575 5.3262e-06
0.48340 0.00017811 5.2949e-06
0.48590 0.00018481 4.5877e-06
0.48840 0.00016900 4.4572e-06
0.49100 0.00017195 3.8439e-06
0.49350 0.00016785 2.3377e-06
0.49600 0.00016161 2.5932e-06
0.49850 0.00015765 2.8471e-06
0.50100 0.00015344 4.0762e-06
0.50360 0.00014977 5.9055e-06
0.50610 0.00013246 7.5235e-06
0.50860 0.00015097 9.1467e-06
0.51110 0.00015647 1.0290e-05
0.51370 0.00014953 1.0368e-05
0.51620 0.00013385 8.1420e-06
0.51870 0.00014225 7.3408e-06
0.52120 0.00013262 7.8445e-06
0.52380 0.00014207 7.4269e-06
0.52630 0.00014162 8.7343e-06
0.52880 0.00014001 9.5224e-06
0.53130 0.00012578 1.0243e-05
0.53380 0.00014061 1.0425e-05
0.53640 0.00013753 9.9974e-06
0.53890 0.00012487 8.4786e-06
0.54140 0.00014097 7.2469e-06
0.54390 0.00013178 6.9885e-06
0.54650 0.00013014 6.8058e-06
0.54900 0.00012479 6.7797e-06
0.55150 0.00014194 7.1451e-06
0.55400 0.00012871 7.7636e-06
0.55660 0.00012547 8.4421e-06
0.55910 0.00013789 7.0120e-06
0.56160 0.00013794 7.6279e-06
0.56410 0.00014100 8.1472e-06
0.56670 0.00012370 8.4995e-06
0.56920 0.00012959 7.6931e-06
0.57170 0.00011216 6.0934e-06
0.57420 0.00012923 6.2056e-06
0.57670 0.00012884 5.9682e-06
0.57930 0.00012951 5.4776e-06
0.58180 0.00013051 5.0026e-06
0.58430 0.00013040 4.2954e-06
0.58680 0.00011414 6.0673e-06
0.58940 0.00011936 6.1326e-06
0.59190 0.00012270 7.0120e-06
0.59440 0.00010827 7.2834e-06
0.59690 0.00010402 7.3095e-06
0.59950 9.5511e-05 7.4609e-06
0.60200 9.4729e-05 7.5000e-06
0.60450 9.1284e-05 6.6519e-06
0.60700 9.3137e-05 6.0386e-06
0.60960 8.8570e-05 4.7103e-06
0.61210 9.2589e-05 3.9823e-06
0.61460 8.6508e-05 4.6686e-06
0.61710 8.1837e-05 5.5637e-06
0.61960 8.7630e-05 6.3909e-06
0.62220 7.3382e-05 7.2103e-06
0.62470 6.1743e-05 8.1263e-06
0.62720 7.9306e-05 8.5099e-06
0.62980 7.6853e-05 8.2072e-06
0.63230 6.6284e-05 7.4243e-06
0.63480 6.7693e-05 6.5031e-06
0.63730 6.7328e-05 5.5924e-06
0.63980 7.2338e-05 4.8513e-06
